# Supplementary material for: Enhancing Water Purification by Integrating Titanium Dioxide Nanotubes into Polyethersulfone Membranes for Improved Hydrophilicity and Anti-Fouling Performance
Source: Membranes (Basel). 2024 May 17;14(5):116. doi: 10.3390/membranes14050116 (PMC11123263; doi:10.3390/membranes14050116)
Supplement: Supplementary file 1 [file membranes-14-00116-s001.zip]

Archive with 1 entries (1 files):
- membranes-2944914-supplementary.pdf
